# Supplementary material for: Adiponectin and TNF-Alpha Differentially Mediate the Association Between Cystatin C and Oxidized LDL in Type 2 Diabetes Mellitus Patients
Source: Int J Mol Sci. 2025 Mar 25;26(7):3001. doi: 10.3390/ijms26073001 (PMC11988364; doi:10.3390/ijms26073001)
Supplement: Supplementary file 1 [file ijms-26-03001-s001.zip]

Archive with 1 entries (1 files):
- ijms-3515384-supplementary.pdf
